# Supplementary material for: Integrative Bioinformatics Analysis of mRNA Expression Profiles of Mice to Explore the Key Genes Involved in Crim1 Mutation-Induced Congenital Cataracts
Source: Biochem Genet. 2022 Dec 31;61(4):1334–50. doi: 10.1007/s10528-022-10323-3 (PMC10372119; doi:10.1007/s10528-022-10323-3)
Supplement: Supplementary file 1 — Supplementary file1 (XLSX 65 KB) [file 10528_2022_10323_MOESM1_ESM.xlsx]

## Sheet: diffEXp
ESM_1: Expression information of 407 upregulated and 343 downregulated DEGs in the GSE62561 datasets.
gene	logFC	regulation	AveExpr	t	P.Value	adj.P.Val	B
Serpina3n	7.621	up	8.6415	33.9728	3.2e-09	3.59e-05	10.3473
LOC666403	-5.5855	down	8.76775	-33.1158	3.84e-09	3.59e-05	10.2586
Serpinf1	6.711	up	7.8865	31.3772	5.65e-09	3.59e-05	10.063
Ecm1	5.0175	up	6.547	30.5287	6.88e-09	3.59e-05	9.95918
Tgfbi	4.628	up	5.86975	26.8821	1.71e-08	7.13e-05	9.4383
Timp1	5.1385	up	7.58775	24.3649	3.45e-08	0.000103737	8.99229
LOC665506	3.8695	up	6.26875	23.7644	4.12e-08	0.000103737	8.87321
Msc	4.003	up	5.995	23.6387	4.28e-08	0.000103737	8.84761
Emp1	4.35	up	6.5465	23.4905	4.47e-08	0.000103737	8.81709
Olfml3	3.495	up	9.367	21.3755	8.75e-08	0.000179527	8.34217
Egr1	4.3655	up	7.22025	21.143	9.46e-08	0.000179527	8.28505
Socs3	3.458	up	7.4655	20.4368	1.2e-07	0.000209467	8.10507
Wisp2	3.746	up	5.8585	19.6555	1.59e-07	0.000250859	7.89378
Tagln2	3.225	up	7.718	19.4955	1.68e-07	0.000250859	7.84883
Bgn	4.173	up	7.52	19.2452	1.84e-07	0.00025658	7.77738
Tgm2	3.1765	up	6.12975	18.9404	2.06e-07	0.000269343	7.68833
2310014H01Rik	4.0015	up	6.44975	18.4597	2.48e-07	0.000283105	7.5433
Axl	5.9295	up	7.40175	18.4095	2.52e-07	0.000283105	7.52782
Ctsc	3.23133	up	6.01	18.3563	2.58e-07	0.000283105	7.51133
Emp3	3.95075	up	6.81212	17.8988	3.08e-07	0.00032148	7.36658
Lxn	2.953	up	5.955	17.2655	3.97e-07	0.00039485	7.15676
Vcam1	3.5035	up	5.22925	16.7651	4.89e-07	0.000438094	6.98276
Wfdc12	2.695	up	5.4855	16.6697	5.09e-07	0.000438094	6.94875
Ces7	-3.208	down	7.7435	-16.6579	5.11e-07	0.000438094	6.9445
Zfp36l1	2.88517	up	5.69192	16.5972	5.25e-07	0.000438094	6.92269
Ier3	3.978	up	7.1145	16.2191	6.17e-07	0.000472754	6.78412
Gna14	2.62	up	5.3985	16.2177	6.18e-07	0.000472754	6.78363
Ifitm3	3.4335	up	8.18875	16.1564	6.34e-07	0.000472754	6.76073
Mup2	-2.846	down	5.65783	-16.0117	6.76e-07	0.000473674	6.70615
Col5a1	3.3595	up	6.65975	15.9925	6.81e-07	0.000473674	6.69887
Ccl7	2.942	up	5.2055	15.9199	7.04e-07	0.000473674	6.67118
Igh-VJ558	3.2005	up	5.46725	15.39	8.92e-07	0.000568535	6.4637
Chac1	3.336	up	5.8185	15.374	8.99e-07	0.000568535	6.45726
Lcn2	6.663	up	6.9445	15.1131	1.01e-06	0.000622181	6.3513
Serping1	2.8395	up	8.53025	15.0019	1.07e-06	0.000636531	6.30534
Ctgf	2.516	up	11.503	14.7178	1.22e-06	0.000707529	6.18585
Tnfrsf12a	2.511	up	7.852	14.6218	1.28e-06	0.00072064	6.14481
C4a	2.952	up	5.74067	14.2757	1.51e-06	0.00082797	5.99363
4933401F05Rik	-2.449	down	5.582	-14.2268	1.55e-06	0.00082797	5.97193
Apobec1	3.115	up	5.2985	14.1139	1.64e-06	0.000832705	5.92134
Pros1	2.7865	up	7.48775	14.0595	1.68e-06	0.000832705	5.89676
Gjb3	2.9185	up	4.89325	14.0479	1.69e-06	0.000832705	5.89151
Prelp	3.9085	up	7.29275	14.0179	1.72e-06	0.000832705	5.87787
Gpc1	2.9335	up	9.65475	13.7049	2.01e-06	0.000952573	5.73356
Scara3	3.0455	up	7.08875	13.4959	2.23e-06	0.00103664	5.6348
Igfbp2	2.5705	up	5.20375	13.4099	2.34e-06	0.00106024	5.59359
Msn	2.4185	up	5.84275	13.27	2.51e-06	0.00111622	5.52583
St8sia5	2.824	up	5.74625	13.1575	2.67e-06	0.00115962	5.47067
Hsd3b7	2.2185	up	7.335	13.0381	2.84e-06	0.00121024	5.41147
Arl5a	-2.5685	down	4.65225	-12.9986	2.9e-06	0.00121131	5.39172
Chst8	3.5625	up	6.89825	12.9534	2.97e-06	0.00121661	5.36908
Porcn	2.63175	up	6.18363	12.8312	3.17e-06	0.00127439	5.30725
LOC100045864	3.262	up	6.5045	12.75	3.32e-06	0.00129599	5.26578
Kng1	2.26383	up	4.99158	12.7032	3.4e-06	0.00129599	5.24177
LOC672474	-2.391	down	7.4645	-12.6815	3.44e-06	0.00129599	5.23059
Sulf1	2.3845	up	7.39225	12.6477	3.51e-06	0.00129599	5.21312
OTTMUSG00000001070	-2.1815	down	6.20275	-12.6317	3.54e-06	0.00129599	5.20483
Obfc2b	-2.03575	down	6.44187	-12.5652	3.67e-06	0.00132111	5.17021
LOC433476	-2.076	down	8.283	-12.5124	3.78e-06	0.00133713	5.14259
Eno1	2.9575	up	10.6583	12.325	4.2e-06	0.00145961	5.04334
Nrg4	-2.189	down	5.6345	-12.1739	4.57e-06	0.00156343	4.96201
Slc14a1	2.1325	up	5.08625	12.0485	4.91e-06	0.00161668	4.89358
Rspo1	-2.053	down	6.578	-12.0394	4.93e-06	0.00161668	4.88858
1500012F01Rik	-2.339	down	9.49475	-11.9996	5.05e-06	0.00161668	4.86664
Prnp	1.956	up	10.738	11.9822	5.1e-06	0.00161668	4.85704
Col8a1	2.2405	up	4.63325	11.9676	5.14e-06	0.00161668	4.84896
Lrrc57	-2.362	down	5.0935	-11.9422	5.22e-06	0.00161668	4.83484
Pdlim4	2.02	up	7.6285	11.9259	5.27e-06	0.00161668	4.82578
Chi3l1	6.8695	up	8.07175	11.8579	5.48e-06	0.00165726	4.78788
EG237361	-1.98	down	7.9905	-11.8257	5.58e-06	0.00166453	4.76981
Catsper2	-1.914	down	5.9425	-11.6602	6.15e-06	0.00180838	4.6761
AA467197	2.2195	up	5.03125	11.6205	6.3e-06	0.00182102	4.65342
Bmp1	2.10113	up	7.59994	11.6015	6.37e-06	0.00182102	4.64246
Gch1	2.054	up	5.063	11.5257	6.66e-06	0.00187925	4.59877
LOC676461	-1.852	down	4.823	-11.3275	7.51e-06	0.00208891	4.48287
Abcb4	-3.1005	down	6.40575	-11.274	7.75e-06	0.00211918	4.45122
Gria1	2.57037	up	5.05294	11.2605	7.82e-06	0.00211918	4.44317
Mt1	3.6365	up	9.87025	11.2015	8.1e-06	0.00215839	4.40801
Cxcl14	2.8545	up	6.80225	11.1733	8.25e-06	0.00215839	4.39109
Gpr160	-2.4725	down	7.33825	-11.1403	8.41e-06	0.00215839	4.37128
Sord	-1.838	down	7.099	-11.131	8.46e-06	0.00215839	4.36569
Rpl29	1.87325	up	7.84438	11.1278	8.48e-06	0.00215839	4.36376
Sdpr	-2.041	down	6.367	-11.0714	8.78e-06	0.00220805	4.32961
F2r	1.926	up	10.7255	11.029	9.01e-06	0.00223987	4.30384
Rpl18a	-2.0315	down	9.46075	-10.9682	9.36e-06	0.0022989	4.2667
Oca2	-2.3575	down	5.04375	-10.8761	9.92e-06	0.00240296	4.21003
1190003J15Rik	2.617	up	7.5295	10.8604	1e-05	0.00240296	4.20029
Glycam1	3.9325	up	7.38825	10.7482	1.08e-05	0.00255035	4.13036
Itgb4	2.23825	up	5.11888	10.651	1.14e-05	0.00267581	4.06912
Osmr	1.9675	up	5.40575	10.6282	1.16e-05	0.00267581	4.05461
Ugcg	2.13	up	7.525	10.6078	1.18e-05	0.00267581	4.04168
Mup1	-1.7635	down	4.98825	-10.6036	1.18e-05	0.00267581	4.03897
Sdc3	1.991	up	6.791	10.49	1.27e-05	0.00284855	3.96626
LOC100045312	-1.805	down	8.2205	-10.4249	1.32e-05	0.00294038	3.92414
Rab31	2.669	up	7.1055	10.36	1.38e-05	0.00297779	3.88191
Kdelr3	2.0245	up	5.47425	10.3453	1.4e-05	0.00297779	3.87228
Hmgcs2	-1.6695	down	9.86975	-10.333	1.41e-05	0.00297779	3.86423
9430028L06Rik	2.2725	up	5.84775	10.3308	1.41e-05	0.00297779	3.86281
P2ry5	2.118	up	5.6215	10.2936	1.44e-05	0.00297779	3.83837
LOC545396	-2.098	down	6.572	-10.2888	1.45e-05	0.00297779	3.83525
Adamtsl4	1.67	up	7.0125	10.2794	1.46e-05	0.00297779	3.82903
Gm114	-1.83675	down	7.88663	-10.2732	1.46e-05	0.00297779	3.82492
Ephx1	1.85	up	9.168	10.2605	1.48e-05	0.00297779	3.81655
Enc1	2.2015	up	5.44675	10.2451	1.49e-05	0.00297779	3.8064
Tap2	1.656	up	5.6125	10.2376	1.5e-05	0.00297779	3.8014
A730017C20Rik	2.9535	up	6.61575	10.2206	1.52e-05	0.00298319	3.79014
Kcnk1	2.2935	up	5.49775	10.1968	1.54e-05	0.00300237	3.77438
LOC668387	-1.6555	down	8.29825	-10.1727	1.56e-05	0.00300605	3.75833
Lgi3	1.6475	up	4.83725	10.1672	1.57e-05	0.00300605	3.75466
Tnfrsf11b	3.1145	up	5.40325	10.0905	1.65e-05	0.0031357	3.70334
LOC100045981	1.8285	up	11.1022	10.0758	1.67e-05	0.00313846	3.6934
2410006H16Rik	-2.9545	down	9.49075	-9.90488	1.87e-05	0.00349253	3.57729
LOC100047385	1.8025	up	5.49875	9.88909	1.89e-05	0.00349922	3.56645
E230008N13Rik	-1.603	down	5.429	-9.75302	2.08e-05	0.00380907	3.47228
4930511J11Rik	2.225	up	9.205	9.74005	2.1e-05	0.00381005	3.46323
Mtap2	-1.9225	down	5.77075	-9.70824	2.15e-05	0.00386154	3.44098
Kng2	1.628	up	4.8615	9.66923	2.21e-05	0.00391742	3.41359
Odz4	1.77225	up	7.43487	9.66309	2.21e-05	0.00391742	3.40927
LOC665032	-1.6625	down	11.4032	-9.5783	2.35e-05	0.0040907	3.34929
Pmm1	-1.6255	down	6.16125	-9.57482	2.36e-05	0.0040907	3.34682
Ttc27	-2.179	down	8.892	-9.55883	2.38e-05	0.0040907	3.33544
Cpm	1.8275	up	5.031	9.55388	2.39e-05	0.0040907	3.33192
Itga7	2.206	up	4.9495	9.53337	2.43e-05	0.00411661	3.31729
B2m	2.50167	up	6.7925	9.51296	2.46e-05	0.00414276	3.3027
Aebp1	1.6935	up	6.76075	9.49855	2.49e-05	0.00415178	3.29237
Mgp	3.538	up	6.04	9.42788	2.61e-05	0.00431367	3.24151
C1qbp	-1.592	down	6.7875	-9.41667	2.64e-05	0.00431367	3.23341
Rps5	-1.6835	down	8.60925	-9.41146	2.65e-05	0.00431367	3.22963
LOC241621	-1.6885	down	9.13925	-9.37191	2.72e-05	0.00439218	3.20095
Lrp10	1.57	up	9.9995	9.3646	2.74e-05	0.00439218	3.19564
Agpat4	1.579	up	5.085	9.28237	2.9e-05	0.00462459	3.13553
Col16a1	1.5775	up	6.25325	9.22836	3.02e-05	0.00475268	3.09576
LOC100048508	-1.6815	down	8.20675	-9.22378	3.03e-05	0.00475268	3.09237
Ch25h	1.8335	up	4.71025	9.14157	3.22e-05	0.00496639	3.03134
Cdkn1c	-1.559	down	12.4355	-9.12513	3.25e-05	0.00496639	3.01907
2410015M20Rik	-1.9175	down	7.05125	-9.11525	3.28e-05	0.00496639	3.01168
LOC100041797	-1.5165	down	7.11975	-9.1115	3.29e-05	0.00496639	3.00888
Arpc1b	1.71383	up	6.10175	9.10185	3.31e-05	0.00496639	3.00165
Tcfl5	-1.68	down	4.5335	-9.09495	3.33e-05	0.00496639	2.99648
Klk1b22	-1.4745	down	4.56975	-9.0935	3.33e-05	0.00496639	2.99539
Mvp	1.53	up	7.3845	9.04424	3.45e-05	0.00502316	2.95835
Eef1a2	2.038	up	4.88917	9.04381	3.46e-05	0.00502316	2.95803
Gfer	-1.508	down	9.3235	-9.03241	3.48e-05	0.00502316	2.94943
5730427N09Rik	-1.551	down	10.4315	-9.03155	3.49e-05	0.00502316	2.94878
Asah3l	1.468	up	5.702	9.01479	3.53e-05	0.00502316	2.93611
Hsd17b10	-1.6795	down	8.99075	-9.01382	3.53e-05	0.00502316	2.93538
Cops8	-1.4845	down	7.84325	-9.01207	3.54e-05	0.00502316	2.93405
Pop5	-1.4945	down	8.6795	-8.96604	3.66e-05	0.00516282	2.89913
Junb	2.7795	up	5.94325	8.94459	3.72e-05	0.00521085	2.8828
Ppic	1.6675	up	4.78175	8.93097	3.76e-05	0.00522901	2.87241
EG384525	-1.6095	down	5.89925	-8.88656	3.89e-05	0.00537007	2.8384
Agrn	2.205	up	8.336	8.8529	3.98e-05	0.00544693	2.81252
Cd151	1.489	up	10.269	8.85015	3.99e-05	0.00544693	2.8104
Klf9	1.702	up	6.534	8.81838	4.09e-05	0.00553238	2.78588
Tshz3	1.459	up	5.582	8.8123	4.11e-05	0.00553238	2.78117
Lyz	2.23967	up	5.0745	8.8013	4.14e-05	0.00554284	2.77265
Enpp5	1.4705	up	6.98725	8.78863	4.18e-05	0.00556065	2.76282
Sod1	-1.445	down	10.0115	-8.75386	4.29e-05	0.00567317	2.73579
Eef2	-1.43283	down	8.83192	-8.73909	4.34e-05	0.0057012	2.72427
Vcl	2.0985	up	6.94325	8.70196	4.47e-05	0.00582828	2.69523
LOC668038	-1.8465	down	6.32775	-8.67592	4.56e-05	0.0059086	2.6748
LOC100046802	1.5045	up	5.28025	8.65513	4.63e-05	0.00596646	2.65844
LOC244710	-1.653	down	5.9005	-8.63151	4.72e-05	0.00603849	2.6398
Chchd7	-2.198	down	7.564	-8.61655	4.77e-05	0.00607114	2.62797
Myl9	1.7195	up	7.04925	8.59732	4.84e-05	0.00612448	2.61274
Tnfaip2	1.5135	up	4.62908	8.57178	4.94e-05	0.00619296	2.59245
Rhbdf1	1.424	up	7.902	8.56278	4.97e-05	0.00619296	2.58529
LOC100047268	1.399	up	4.437	8.55482	5e-05	0.00619296	2.57895
Cstb	1.5095	up	11.0738	8.55199	5.01e-05	0.00619296	2.57669
Dpp7	1.6655	up	7.86025	8.53523	5.08e-05	0.00619681	2.56332
Capn5	1.5375	up	6.49975	8.53062	5.1e-05	0.00619681	2.55963
Hmox1	1.942	up	9.2785	8.52107	5.14e-05	0.00619681	2.552
Hspa2	1.61125	up	7.63612	8.52106	5.14e-05	0.00619681	2.55198
Pdlim3	2.54175	up	5.14863	8.50872	5.19e-05	0.00622064	2.5421
Aadacl1	1.947	up	7.7325	8.49036	5.26e-05	0.00624195	2.52738
Mnd1	-1.4325	down	5.46525	-8.48966	5.26e-05	0.00624195	2.52682
LOC667269	-1.3725	down	5.19775	-8.42969	5.52e-05	0.00650482	2.4785
P2ry14	1.3855	up	4.76008	8.40462	5.63e-05	0.00659697	2.4582
Ddit4l	1.362	up	4.87	8.35289	5.86e-05	0.00683325	2.41613
Sepn1	1.4775	up	7.20725	8.31672	6.03e-05	0.00694562	2.38656
LOC384710	-1.9095	down	5.53075	-8.3085	6.07e-05	0.00694562	2.37982
Loxl1	1.4905	up	9.02025	8.30396	6.09e-05	0.00694562	2.3761
Ppap2c	1.43875	up	6.08113	8.30188	6.1e-05	0.00694562	2.37439
Wipf1	1.354	up	4.7565	8.29758	6.12e-05	0.00694562	2.37086
H2-M3	1.949	up	5.967	8.27523	6.23e-05	0.00701483	2.35249
Large	1.449	up	5.515	8.26126	6.3e-05	0.00701483	2.34098
Macrod1	-1.6035	down	5.87775	-8.25561	6.33e-05	0.00701483	2.33633
Nckap1l	1.344	up	7.9685	8.25421	6.34e-05	0.00701483	2.33517
H6pd	1.3595	up	6.27925	8.25149	6.35e-05	0.00701483	2.33293
Clec2d	1.5615	up	7.72825	8.22427	6.49e-05	0.00710125	2.31042
Gtdc1	-1.4015	down	7.66125	-8.21893	6.52e-05	0.00710125	2.306
Actn1	1.6255	up	7.08525	8.21651	6.53e-05	0.00710125	2.30399
C1qb	4.2	up	6.1155	8.20728	6.58e-05	0.00711691	2.29634
Rgs16	2.4615	up	6.54125	8.1952	6.65e-05	0.00712117	2.28631
LOC665235	-1.4145	down	7.95225	-8.18765	6.69e-05	0.00712117	2.28004
3300005D01Rik	1.7555	up	4.12875	8.18733	6.69e-05	0.00712117	2.27978
Tmsb4x	1.535	up	10.575	8.17531	6.75e-05	0.00714479	2.26977
Pmvk	-1.417	down	5.6025	-8.16882	6.79e-05	0.00714479	2.26436
Hyi	-2.397	down	7.9645	-8.16435	6.81e-05	0.00714479	2.26064
Cfi	2.7155	up	5.68025	8.15713	6.85e-05	0.00715055	2.25462
Centd3	1.433	up	4.8965	8.13902	6.95e-05	0.00721974	2.23949
Mmp14	3.297	up	6.156	8.11524	7.09e-05	0.0073235	2.21958
LOC100047651	1.392	up	7.9835	8.09489	7.21e-05	0.00740867	2.20249
Mmp2	2.3525	up	7.13325	8.08698	7.25e-05	0.00741743	2.19583
Myd88	2.103	up	6.584	8.08116	7.29e-05	0.00741743	2.19094
Elmod1	-1.325	down	5.615	-8.07538	7.32e-05	0.00741743	2.18607
Mxd4	-1.69	down	6.89075	-8.05535	7.44e-05	0.00750295	2.16917
Wnt5a	1.358	up	5.97675	8.02672	7.62e-05	0.00764337	2.14496
Cav1	1.502	up	4.644	8.0151	7.69e-05	0.00767939	2.13511
Gal	4.159	up	6.2885	8.00448	7.76e-05	0.00770957	2.12609
Nkiras2	-2.0125	down	7.78675	-7.9974	7.8e-05	0.0077177	2.12007
Hn1	1.37875	up	7.85687	7.97828	7.93e-05	0.00777789	2.1038
Cat	1.295	up	5.828	7.97643	7.94e-05	0.00777789	2.10222
Cebpb	3.3215	up	6.10125	7.96286	8.03e-05	0.00782837	2.09065
Scye1	-1.4935	down	9.26975	-7.95683	8.07e-05	0.00783077	2.0855
LOC100046232	1.771	up	6.4385	7.94952	8.12e-05	0.00784153	2.07925
Rabggtb	-1.2875	down	9.93225	-7.93861	8.19e-05	0.00786305	2.06992
Slc39a6	1.391	up	7.112	7.93502	8.21e-05	0.00786305	2.06684
1810055G02Rik	1.3845	up	6.97225	7.9289	8.25e-05	0.00786674	2.0616
Stard10	-1.704	down	7.44625	-7.91277	8.36e-05	0.00793608	2.04776
Slc25a28	-1.3075	down	9.67325	-7.89758	8.47e-05	0.00800007	2.03471
Lgals3bp	2.236	up	7.591	7.89046	8.52e-05	0.00801113	2.02858
LOC100048638	-1.5335	down	11.5717	-7.88256	8.58e-05	0.00802764	2.02177
Anxa2	1.5975	up	10.9808	7.86766	8.68e-05	0.00805177	2.00892
EG268795	-1.2825	down	10.3417	-7.86619	8.69e-05	0.00805177	2.00765
Slc29a1	1.288	up	5.9565	7.85457	8.78e-05	0.00805177	1.99762
Ckb	1.6705	up	11.6463	7.85085	8.81e-05	0.00805177	1.9944
Tmem176b	1.592	up	8.293	7.84533	8.85e-05	0.00805177	1.98962
2810003C17Rik	1.8485	up	5.29675	7.84217	8.87e-05	0.00805177	1.98689
Mrps26	-1.35	down	6.16075	-7.84176	8.87e-05	0.00805177	1.98654
Slc41a2	1.3125	up	6.42775	7.82006	9.03e-05	0.00814613	1.96772
Vstm2b	1.818	up	5.0495	7.81648	9.06e-05	0.00814613	1.96461
Dok3	2.042	up	5.9085	7.79922	9.19e-05	0.00814613	1.94961
Rbks	-1.2865	down	5.61875	-7.79822	9.2e-05	0.00814613	1.94873
Surf1	-1.29875	down	5.75887	-7.79485	9.23e-05	0.00814613	1.9458
Gltscr2	-2.132	down	6.752	-7.78844	9.28e-05	0.00814613	1.94022
Igfbpl1	1.51575	up	4.82862	7.78746	9.28e-05	0.00814613	1.93936
Htra1	1.269	up	10.2622	7.78689	9.29e-05	0.00814613	1.93886
Ednrb	1.26383	up	4.56742	7.77639	9.37e-05	0.00818349	1.92971
Rpl34	-1.496	down	10.2475	-7.77145	9.41e-05	0.00818349	1.92539
LOC674707	-1.2915	down	4.93475	-7.76167	9.49e-05	0.00821671	1.91685
Gap43	2.855	up	4.96	7.75207	9.56e-05	0.00823146	1.90846
Krtcap2	1.476	up	9.046	7.74968	9.58e-05	0.00823146	1.90637
LOC641240	5.1995	up	6.76425	7.74482	9.62e-05	0.00823146	1.90211
LOC433546	-1.8655	down	7.35575	-7.73892	9.67e-05	0.00823864	1.89694
LOC627317	-1.3925	down	6.08125	-7.71346	9.88e-05	0.00838317	1.87459
Myadm	2.006	up	5.3495	7.69192	0.00010062	0.00847284	1.85563
Stat3	1.67183	up	6.12292	7.69129	0.000100674	0.00847284	1.85508
Atp6v1g1	-1.265	down	6.688	-7.67333	0.000102218	0.00853617	1.83922
Cnksr1	1.4665	up	6.19475	7.67302	0.000102244	0.00853617	1.83895
Cdh15	2.0365	up	4.52925	7.66548	0.0001029	0.00854048	1.83228
1700020N01Rik	-2.0635	down	5.40225	-7.66033	0.000103351	0.00854048	1.82773
Use1	-1.3035	down	7.70725	-7.65836	0.000103523	0.00854048	1.82599
Ccndbp1	-1.3255	down	5.90775	-7.64143	0.000105024	0.00855003	1.81099
Psmb5	-1.2475	down	6.41725	-7.63016	0.000106036	0.00855003	1.80099
Litaf	1.6575	up	10.0653	7.62739	0.000106287	0.00855003	1.79853
LOC100046883	2.138	up	6.75	7.62705	0.000106318	0.00855003	1.79823
Gm22	1.3895	up	4.71275	7.61977	0.000106979	0.00855003	1.79176
Rps15	-1.5935	down	10.5068	-7.61846	0.000107099	0.00855003	1.79059
Aatf	-1.27825	down	6.44987	-7.61569	0.000107352	0.00855003	1.78813
Sgk1	2.084	up	9.2315	7.61495	0.00010742	0.00855003	1.78747
C4b	1.90317	up	4.91292	7.61191	0.000107699	0.00855003	1.78477
Sap30	1.304	up	7.561	7.60457	0.000108376	0.00855003	1.77823
D4Bwg0951e	1.233	up	5.83	7.60199	0.000108614	0.00855003	1.77594
Mbd3	-1.4355	down	7.55425	-7.59745	0.000109036	0.00855003	1.7719
Slc6a6	1.955	up	10.331	7.59089	0.00010965	0.00855003	1.76604
Septin 11	1.547	up	7.968	7.58977	0.000109755	0.00855003	1.76505
Poln	-1.3835	down	4.05175	-7.58946	0.000109784	0.00855003	1.76477
Ets1	1.36425	up	4.67863	7.5778	0.000110885	0.00860372	1.75435
Gpr123	1.47325	up	4.41287	7.55479	0.000113094	0.0087426	1.73377
Sqstm1	1.4375	up	10.8622	7.53834	0.000114704	0.00881852	1.71902
Bmper	-2.887	down	5.809	-7.53614	0.000114921	0.00881852	1.71704
Adamts2	2.05667	up	4.8695	7.52145	0.000116384	0.00886203	1.70384
LOC635470	-1.3715	down	9.51275	-7.51711	0.00011682	0.00886203	1.69993
Pcbd2	-1.21475	down	10.1979	-7.5151	0.000117022	0.00886203	1.69813
H2-D1	2.28033	up	5.0805	7.51119	0.000117418	0.00886203	1.6946
Dpysl3	1.4095	up	5.23225	7.50851	0.00011769	0.00886203	1.69219
Grn	1.8525	up	7.77225	7.50227	0.000118324	0.00886203	1.68657
H2-Eb1	4.939	up	7.0595	7.4969	0.000118874	0.00886203	1.68173
Fos	2.197	up	5.377	7.4968	0.000118885	0.00886203	1.68163
LOC100044204	-1.96325	down	6.30037	-7.47515	0.000121132	0.00899736	1.66208
Casp1	2.0575	up	4.72325	7.44996	0.000123806	0.00911728	1.63926
Ncl	-1.78525	down	6.55087	-7.4486	0.000123952	0.00911728	1.63803
Fxr2	-1.276	down	6.534	-7.44763	0.000124056	0.00911728	1.63715
Rps3	-1.3755	down	11.3628	-7.44014	0.000124866	0.00911761	1.63035
Ascc1	-1.2965	down	6.95	-7.43611	0.000125304	0.00911761	1.62669
Diras2	2.675	up	5.924	7.42832	0.000126157	0.00911761	1.6196
EG382843	-1.5715	down	7.58675	-7.42353	0.000126684	0.00911761	1.61524
Cfp	2.962	up	7.2245	7.42258	0.000126789	0.00911761	1.61437
Pcbd1	-1.4365	down	6.43225	-7.41369	0.000127774	0.00911761	1.60628
Igbp1	-1.378	down	7.9185	-7.40221	0.000129059	0.00911761	1.59582
H2-Ab1	5.033	up	6.801	7.40162	0.000129126	0.00911761	1.59527
4931428L18Rik	-1.7925	down	5.80675	-7.40123	0.00012917	0.00911761	1.59492
Sumo3	-1.244	down	7.114	-7.40112	0.000129183	0.00911761	1.59481
Nradd	1.2365	up	4.82375	7.40048	0.000129254	0.00911761	1.59424
Prcp	1.8725	up	5.51525	7.40005	0.000129303	0.00911761	1.59384
Fmo1	-1.2035	down	5.20025	-7.39288	0.000130115	0.00914398	1.58729
EG668850	-1.5105	down	8.60325	-7.37654	0.000131987	0.00924439	1.57236
Mrpl27	1.431	up	5.866	7.35651	0.000134323	0.00937652	1.554
LOC100042179	-1.258	down	7.521	-7.35204	0.000134851	0.009382	1.5499
Cyp7b1	-1.445	down	6.3965	-7.34631	0.00013553	0.00939795	1.54464
0610011F06Rik	-1.2665	down	6.11125	-7.33793	0.000136531	0.00943145	1.53694
Cd74	4.39133	up	5.97267	7.33136	0.000137322	0.00943145	1.53089
R3hcc1	-1.406	down	7.1245	-7.33097	0.000137369	0.00943145	1.53053
Pdss1	-1.2195	down	5.01475	-7.29805	0.000141411	0.00967713	1.50017
Cyb5r2	-1.2425	down	6.06575	-7.26872	0.000145124	0.00986841	1.47303
Apbb1	-1.247	down	6.3035	-7.26572	0.000145511	0.00986841	1.47024
Htatip2	1.60325	up	5.27412	7.26389	0.000145746	0.00986841	1.46855
Hgsnat	1.189	up	7.9685	7.26117	0.000146097	0.00986841	1.46603
LOC100046918	-1.294	down	7.954	-7.25432	0.000146988	0.00989611	1.45966
Cap1	2.194	up	6.3525	7.25073	0.000147456	0.00989611	1.45633
Ankrd24	-2.02	down	6.586	-7.24243	0.000148546	0.00993733	1.44861
EG629383	-1.4795	down	6.72075	-7.23075	0.000150095	0.0100089	1.43774
Mgmt	-1.2475	down	5.27925	-7.21325	0.000152451	0.0101139	1.42142
Laptm5	5.673	up	7.1605	7.21187	0.000152638	0.0101139	1.42013
LOC100047261	1.375	up	7.5305	7.2023	0.000153945	0.0101443	1.41119
Cdsn	2.04067	up	5.02783	7.20139	0.00015407	0.0101443	1.41035
EG433633	-1.294	down	6.165	-7.18101	0.000156899	0.0102981	1.39127
Tcp11	-2.7415	down	8.49625	-7.16235	0.00015954	0.0104131	1.37376
Scotin	1.247	up	4.97	7.16159	0.000159649	0.0104131	1.37304
Acly	1.2355	up	9.21125	7.15612	0.000160432	0.0104316	1.36791
Tppp3	-1.2935	down	7.63425	-7.14857	0.000161523	0.0104699	1.36081
Gipc1	-1.23175	down	7.50288	-7.14462	0.000162096	0.0104745	1.35709
Car9	2.816	up	5.73833	7.12293	0.000165285	0.0106476	1.33665
BC003940	-1.4225	down	9.57825	-7.11729	0.000166125	0.0106552	1.33133
Cspg5	-1.18	down	5.553	-7.1153	0.000166424	0.0106552	1.32944
Ctcfl	-1.9755	down	5.79725	-7.09204	0.000169948	0.0108476	1.30745
Figla	-1.506	down	4.226	-7.08483	0.000171058	0.0108851	1.30061
2810405K02Rik	-1.668	down	8.9795	-7.07577	0.000172466	0.0109088	1.29201
Ppp1r1a	-1.442	down	9.457	-7.07571	0.000172475	0.0109088	1.29195
Mboat1	-1.2235	down	10.0068	-7.05506	0.000175728	0.0110809	1.27233
Cxcl1	1.3755	up	4.21025	7.04865	0.000176752	0.0110912	1.26623
Ccdc28b	-1.1885	down	5.22975	-7.04268	0.000177712	0.0110912	1.26054
Cox7a2l	-1.246	down	8.568	-7.04049	0.000178066	0.0110912	1.25845
Spp1	6.405	up	6.3385	7.03951	0.000178224	0.0110912	1.25752
Ccdc53	-1.4365	down	8.62125	-7.03751	0.000178547	0.0110912	1.25562
Hist1h2bk	-1.18375	down	7.45812	-7.03301	0.000179278	0.0111036	1.25132
Prkcdbp	1.98075	up	7.26638	7.01842	0.000181672	0.0111946	1.23739
Rps10	-1.49	down	10.143	-7.01752	0.000181821	0.0111946	1.23653
Josd3	-1.41625	down	5.40862	-7.00738	0.000183507	0.0111949	1.22683
Scrn2	-1.181	down	5.313	-7.00523	0.000183868	0.0111949	1.22477
Jun	1.361	up	6.07	7.00231	0.000184357	0.0111949	1.22197
Plekhb1	1.841	up	7.238	6.9973	0.0001852	0.0111949	1.21718
Gbp3	1.14375	up	4.22987	6.99701	0.00018525	0.0111949	1.2169
Gns	1.3335	up	8.30225	6.99549	0.000185506	0.0111949	1.21545
A230050P20Rik	1.13675	up	5.00488	6.99492	0.000185603	0.0111949	1.2149
Lyz2	3.14383	up	5.40408	6.99189	0.000186116	0.0111949	1.212
Lrpap1	1.3415	up	10.5738	6.98753	0.000186858	0.0112072	1.20781
Rarres1	1.19125	up	4.56588	6.98431	0.000187409	0.011208	1.20472
Tes	1.74375	up	4.84725	6.9626	0.000191166	0.0114	1.18386
EG666577	-1.516	down	11.2385	-6.95337	0.000192789	0.0114618	1.17497
BC029214	-1.1245	down	6.65525	-6.95049	0.000193299	0.0114618	1.17219
Ndufa12l	-1.5605	down	6.77725	-6.90908	0.000200795	0.0118719	1.13218
Hs2st1	1.1355	up	6.29375	6.90248	0.000202019	0.0118719	1.12579
Ets2	1.1355	up	6.63425	6.9006	0.000202368	0.0118719	1.12397
2310044H10Rik	1.172	up	8.605	6.89994	0.000202491	0.0118719	1.12333
2310044G17Rik	1.189	up	6.3825	6.89344	0.000203709	0.0119098	1.11702
Rpn2	1.14	up	11.145	6.88662	0.000204996	0.0119516	1.1104
Klf5	1.264	up	4.7775	6.87729	0.000206769	0.0120214	1.10133
Xk	-1.4135	down	4.87175	-6.87383	0.000207431	0.0120264	1.09797
Evl	-1.2135	down	5.40625	-6.86018	0.000210068	0.0121455	1.08468
Ccdc5	-1.846	down	6.181	-6.85422	0.000211231	0.0121473	1.07887
LOC545487	-1.1205	down	4.98275	-6.85406	0.000211263	0.0121473	1.0787
S100a11	1.201	up	11.405	6.83322	0.000215386	0.0123195	1.05836
Rad51c	-1.21425	down	4.92713	-6.83296	0.000215438	0.0123195	1.0581
Atp6ap1	1.1665	up	10.6542	6.81916	0.000218219	0.0124165	1.0446
Eef1b2	-1.38267	down	8.98083	-6.81864	0.000218324	0.0124165	1.04409
Pip4k2a	-1.139	down	9.0795	-6.80577	0.000220957	0.0125321	1.03147
LOC675377	-1.1005	down	12.1747	-6.8011	0.00022192	0.0125323	1.02689
Ece1	1.7995	up	5.9865	6.79993	0.000222161	0.0125323	1.02575
Itpripl2	1.1205	up	4.68975	6.78982	0.000224267	0.0125861	1.01581
Tgfbr2	1.14467	up	4.32183	6.78894	0.00022445	0.0125861	1.01495
Rasa3	1.2865	up	4.99925	6.78622	0.000225021	0.0125861	1.01228
Bola3	-1.1345	down	7.87975	-6.78381	0.000225528	0.0125861	1.00991
Txndc5	1.2065	up	7.89525	6.77057	0.000228336	0.0126104	0.99687
Aqp1	1.28033	up	10.1975	6.77014	0.000228429	0.0126104	0.996444
Dgcr6	-1.21625	down	6.36787	-6.76999	0.00022846	0.0126104	0.996301
Golm1	1.16725	up	5.29387	6.76909	0.000228651	0.0126104	0.995418
Gbx2	1.6145	up	4.39675	6.76754	0.000228984	0.0126104	0.993888
H2-Aa	3.2855	up	5.34675	6.75816	0.000231003	0.0126882	0.984635
Rxrg	-1.5915	down	7.47025	-6.75312	0.000232096	0.0127015	0.979665
C1qc	4.1695	up	5.83175	6.75144	0.000232463	0.0127015	0.977998
Sart1	-1.443	down	6.1715	-6.74412	0.000234064	0.0127535	0.970769
EG432721	-1.271	down	9.656	-6.74151	0.000234637	0.0127535	0.968193
Cd47	1.557	up	7.7475	6.73404	0.000236287	0.0128098	0.960805
Il6st	-1.1165	down	4.59775	-6.72473	0.000238364	0.0128857	0.95158
Dusp6	1.0905	up	5.50625	6.72225	0.000238921	0.0128857	0.949124
EG633570	-1.5125	down	4.88975	-6.71459	0.000240648	0.0129291	0.941529
BC067047	1.088	up	4.653	6.71319	0.000240965	0.0129291	0.940144
Bcat2	-1.2555	down	7.03325	-6.70872	0.000241982	0.0129504	0.935704
Osbp2	-1.6175	down	6.51275	-6.70238	0.000243431	0.0129946	0.929411
Prkcsh	1.162	up	8.6855	6.69527	0.000245068	0.0130457	0.922343
Igsf3	1.231	up	6.7415	6.69281	0.000245638	0.0130457	0.919896
Supt6h	1.123	up	9.7115	6.68652	0.0002471	0.0130839	0.913637
LOC100047214	-1.249	down	6.74975	-6.68188	0.000248185	0.0130839	0.909019
LOC100044322	1.157	up	6.986	6.67952	0.000248739	0.0130839	0.906666
Slc39a12	-1.43	down	5.757	-6.67899	0.000248864	0.0130839	0.906136
Aldh1l2	1.4015	up	5.04025	6.67466	0.000249885	0.0131045	0.901819
Casp9	-1.15717	down	4.56442	-6.66433	0.000252337	0.0132	0.891521
LOC100045668	-1.539	down	9.7845	-6.65967	0.000253455	0.0132093	0.886862
Cyb561	2.0675	up	5.74075	6.65831	0.000253781	0.0132093	0.885506
Psma5	1.11	up	10.6635	6.64687	0.000256547	0.01332	0.874073
Nt5e	1.61175	up	4.92363	6.63579	0.00025926	0.0134275	0.862975
Lrrc1	-1.31133	down	5.84217	-6.62788	0.000261213	0.0134952	0.855056
Il4	-1.0855	down	5.20725	-6.62016	0.000263139	0.0135611	0.847309
6330406I15Rik	1.18825	up	5.95087	6.61724	0.000263872	0.0135654	0.844372
Prkag2	-1.448	down	4.642	-6.60563	0.000266805	0.0136537	0.83271
LOC545208	-1.09	down	5.4635	-6.60526	0.000266898	0.0136537	0.83234
Rshl2a	-1.769	down	6.802	-6.59437	0.000269683	0.0137624	0.821388
Fntb	1.0865	up	8.46625	6.58889	0.000271097	0.0138008	0.815869
Nit2	-1.0865	down	5.2365	-6.58452	0.000272233	0.0138249	0.811456
Cd63	1.205	up	7.0565	6.56384	0.000277668	0.0140667	0.790588
Ccl27	-1.10775	down	6.10538	-6.54838	0.000281812	0.0142298	0.774947
Samd9l	1.5045	up	6.20575	6.54464	0.000282825	0.0142298	0.771161
Rbm45	1.138	up	6.151	6.54366	0.00028309	0.0142298	0.770171
Cltb	-1.2985	down	7.56775	-6.54159	0.000283655	0.0142298	0.768067
Tgfb1i1	1.31775	up	4.85612	6.53924	0.000284295	0.0142298	0.765685
Pttg1ip	1.472	up	9.107	6.53201	0.000286275	0.0142664	0.758358
Slc6a8	1.678	up	5.3525	6.53158	0.000286394	0.0142664	0.757918
Asns	1.37367	up	4.71967	6.50167	0.000294758	0.0146481	0.727518
Dync1i1	-1.43875	down	7.28712	-6.4976	0.000295918	0.0146708	0.72337
Pdlim1	1.137	up	11.248	6.49346	0.000297103	0.0146946	0.719146
Angptl4	2.1305	up	5.79375	6.48765	0.000298774	0.0147423	0.713222
Calm3	-1.1835	down	10.1003	-6.47795	0.000301586	0.014846	0.703325
Surf2	-1.142	down	6.8565	-6.47356	0.000302869	0.0148554	0.698841
Trf	4.292	up	6.621	6.47243	0.0003032	0.0148554	0.697684
Nav1	1.0665	up	8.41075	6.45807	0.000307446	0.0150003	0.682991
Dnase2b	-1.3665	down	5.87958	-6.45267	0.00030906	0.0150003	0.67746
Ltbp3	1.17375	up	6.33237	6.45251	0.000309107	0.0150003	0.6773
Myo9b	1.15925	up	7.69888	6.45081	0.000309618	0.0150003	0.675553
Fez1	1.21525	up	8.55837	6.45036	0.000309752	0.0150003	0.675096
Gbp1	1.084	up	5.708	6.44784	0.000310509	0.0150022	0.672515
Tmem87a	1.1135	up	5.19775	6.44349	0.000311823	0.0150286	0.668054
Fkbp2	-1.07325	down	6.51537	-6.44052	0.000312724	0.0150286	0.665004
Slc4a2	1.1435	up	7.09475	6.4389	0.000313217	0.0150286	0.663339
Stk39	-1.275	down	8.302	-6.43358	0.00031484	0.0150719	0.657877
Chchd6	-1.214	down	6.014	-6.42828	0.000316463	0.0151149	0.652441
Card10	1.2395	up	4.99125	6.42397	0.000317795	0.0151439	0.648002
Rnd3	-1.3735	down	4.95025	-6.41364	0.000321006	0.015262	0.637375
Sorl1	1.5865	up	5.92675	6.4096	0.000322272	0.0152874	0.633213
Aktip	-1.164	down	5.7805	-6.40662	0.000323208	0.0152971	0.630147
Rab3d	1.1765	up	6.67575	6.39754	0.000326082	0.0153786	0.620788
Mthfs	-1.07425	down	5.27663	-6.39653	0.000326405	0.0153786	0.619741
Ssbp2	-1.168	down	6.66025	-6.38905	0.000328797	0.0154564	0.612023
Rps16	-1.2305	down	10.6717	-6.37298	0.000334004	0.0156659	0.595406
Dctn6	-1.198	down	6.651	-6.36896	0.00033532	0.0156686	0.591249
Dapl1	-1.275	down	10.419	-6.36822	0.000335563	0.0156686	0.590482
Cuedc2	-1.3115	down	6.62575	-6.36236	0.000337495	0.0157236	0.584412
LOC236831	-1.331	down	9.214	-6.35922	0.000338536	0.015737	0.581154
Fbln2	1.87683	up	4.48425	6.33879	0.000345388	0.0160199	0.559958
Thap4	-1.1285	down	7.28375	-6.33371	0.000347118	0.0160331	0.554675
Them2	-1.6515	down	7.81225	-6.33344	0.00034721	0.0160331	0.554393
Ier5l	1.343	up	4.7685	6.33094	0.000348065	0.0160371	0.551791
Tinag	-2.2545	down	6.86725	-6.32127	0.00035139	0.0161374	0.541733
Rala	-1.292	down	5.9465	-6.32012	0.000351788	0.0161374	0.540535
Ccs	-1.0215	down	9.33025	-6.3085	0.000355839	0.0162531	0.528421
Tmem218	-1.1785	down	6.265	-6.30842	0.000355868	0.0162531	0.528336
Rpl7a	-1.545	down	8.2545	-6.29559	0.000360401	0.0164081	0.514943
Pmepa1	1.27175	up	4.61263	6.29437	0.000360834	0.0164081	0.513671
Eefsec	-1.0975	down	4.69525	-6.28502	0.000364183	0.0165244	0.503896
Lypd1	-1.5435	down	5.053	-6.27843	0.000366563	0.0165963	0.497001
Hnrnph3	-1.2035	down	5.12425	-6.27087	0.000369316	0.0166848	0.489083
6330403K07Rik	1.5715	up	5.39075	6.26696	0.00037075	0.0166863	0.484979
Ndufa6	-1.0645	down	10.2688	-6.26642	0.00037095	0.0166863	0.48441
1810049H13Rik	-1.104	down	6.529	-6.25619	0.00037473	0.0168063	0.473678
2410042D21Rik	-1.09483	down	5.09408	-6.25445	0.000375376	0.0168063	0.471856
Atp5s	-1.0265	down	7.37125	-6.25269	0.000376031	0.0168063	0.470009
Gadd45g	1.63675	up	8.38087	6.24106	0.0003804	0.0169652	0.457779
Cp	1.0735	up	7.32025	6.23767	0.000381682	0.0169861	0.454218
Ngef	-1.455	down	6.4625	-6.2292	0.000384913	0.0170934	0.445292
Cabp2	-1.128	down	4.458	-6.21262	0.000391321	0.0173411	0.427811
Timm10	-1.067	down	4.93	-6.20865	0.000392872	0.0173729	0.423623
Katnal1	-1.19	down	4.2085	-6.19824	0.000396975	0.0175173	0.41262
Lin7a	1.05462	up	4.48706	6.19348	0.000398868	0.0175573	0.407582
Fst	1.613	up	4.718	6.19173	0.000399564	0.0175573	0.405735
LOC100044190	1.3045	up	4.35125	6.18533	0.00040213	0.0176329	0.398955
Sox10	1.066	up	4.246	6.17756	0.000405266	0.0177331	0.390728
9530058B02Rik	-1.07225	down	4.89138	-6.17187	0.000407582	0.0177972	0.384691
LOC100046395	-1.299	down	6.402	-6.16808	0.000409134	0.0178179	0.380665
Rpl18	-1.3195	down	10.9757	-6.16654	0.000409765	0.0178179	0.379033
Sh3pxd2b	1.616	up	6.4455	6.15876	0.000412975	0.0179202	0.370768
Txnl4b	-1.157	down	6.932	-6.1545	0.000414741	0.0179573	0.366245
Olfr54	-1.0095	down	4.24375	-6.15256	0.00041555	0.0179573	0.364182
LOC100043675	-1.0625	down	5.27825	-6.14238	0.000419822	0.0180344	0.353345
Rassf3	-1.238	down	6.18	-6.14213	0.000419928	0.0180344	0.353079
Rpl12	-1.1955	down	11.0028	-6.13345	0.000423607	0.0181551	0.343835
Eif4e3	-1.2085	down	6.72975	-6.13047	0.00042488	0.0181723	0.340657
Elovl5	1.0995	up	7.54825	6.12544	0.000427037	0.0181969	0.335291
Scd1	-1.065	down	7.3655	-6.12483	0.000427301	0.0181969	0.334637
C2	1.707	up	5.029	6.1227	0.000428219	0.0181969	0.332362
H2-Q5	1.01167	up	4.34117	6.12103	0.000428941	0.0181969	0.330576
Luzp1	1.24675	up	6.90038	6.09482	0.000440435	0.0186466	0.302552
Mrps9	-1.0835	down	6.91425	-6.0897	0.000442723	0.0187055	0.297062
LOC100048554	1.0825	up	4.32475	6.08424	0.000445175	0.0187393	0.291207
Slit2	1.3905	up	5.65825	6.08282	0.000445815	0.0187393	0.289683
Bola2	-1.3785	down	9.10875	-6.08192	0.000446217	0.0187393	0.288728
Wdr1	1.148	up	9.2965	6.07693	0.000448481	0.0187727	0.283364
LOC100046552	1.3745	up	4.62575	6.0762	0.00044881	0.0187727	0.282586
Mbc2	1.3345	up	5.11975	6.06514	0.00045387	0.0189463	0.270702
Mia1	-1.057	down	4.9625	-6.06135	0.000455618	0.0189814	0.266626
Phf7	-1.148	down	5.081	-6.05252	0.000459723	0.0191142	0.257117
D14Ertd449e	-1.01	down	5.9615	-6.03905	0.00046606	0.0193034	0.242603
Manba	1.28725	up	5.72187	6.03878	0.000466186	0.0193034	0.242315
Flt1	1.22575	up	4.36088	6.03291	0.000468982	0.0193034	0.235976
LOC666036	-1	down	6.506	-6.0314	0.000469699	0.0193034	0.234355
3110001A13Rik	-1.413	down	6.874	-6.02989	0.000470426	0.0193034	0.232716
Rab11fip5	1.3895	up	5.32875	6.02967	0.000470531	0.0193034	0.232479
2310043J07Rik	1.463	up	8.4885	6.02922	0.000470748	0.0193034	0.231991
Myl4	-3.038	down	9.2675	-6.02139	0.000474517	0.0194198	0.223535
Cutc	-1.41975	down	7.03362	-6.01028	0.000479925	0.0195263	0.211515
Snx2	1.015	up	9.4555	6.00263	0.000483689	0.0196412	0.20323
Hmgcl	-1.00483	down	7.20242	-5.98847	0.000490742	0.0198879	0.187877
Sqle	1.397	up	7.11775	5.98662	0.00049167	0.0198879	0.185873
Slamf9	3.0115	up	5.34375	5.98455	0.000492713	0.0198915	0.183624
Ripk4	1.668	up	5.094	5.97825	0.000495905	0.0199503	0.176775
Rpl26	-1.0665	down	11.2573	-5.9779	0.000496082	0.0199503	0.176396
Bax	-1.2205	down	8.21975	-5.97593	0.000497087	0.0199523	0.17425
Eif3f	-1.022	down	11.485	-5.9693	0.000500478	0.0200146	0.167038
Il3ra	1.276	up	5.4745	5.96782	0.000501236	0.0200146	0.165433
Tmem184b	1.1135	up	9.97975	5.96728	0.000501515	0.0200146	0.164841
Zfp36	1.3	up	6.4015	5.95813	0.000506244	0.0201647	0.154886
LOC621824	-1.0995	down	6.43075	-5.95385	0.000508477	0.0202151	0.150216
Pard6g	1.0055	up	6.87975	5.93651	0.000517628	0.0205186	0.131291
4933400N17Rik	-1.0765	down	5.50775	-5.93259	0.000519721	0.0205447	0.127009
Gnb2l1	-1.0535	down	4.98725	-5.9274	0.000522508	0.0206158	0.121335
Prdx5	-1.08525	down	8.20588	-5.92446	0.000524096	0.0206395	0.118114
Clptm1l	1.2535	up	9.54125	5.91574	0.000528829	0.0207087	0.108575
Wbp1	-1.043	down	7.38125	-5.91114	0.000531348	0.0207459	0.103532
Ahnak2	1.04	up	4.829	5.90623	0.000534047	0.020796	0.0981542
BC085271	-1.1715	down	6.34375	-5.89879	0.00053817	0.0209175	0.0899914
Olfr362	-1.0105	down	3.32275	-5.88787	0.000544291	0.0210816	0.077989
D12Ertd553e	1.0065	up	7.61525	5.88765	0.000544412	0.0210816	0.0777532
Scgn	-1.00133	down	5.32567	-5.88578	0.000545468	0.0210834	0.0756957
Lsm10	-1.2955	down	6.23675	-5.88369	0.000546649	0.02109	0.0734
Tbcb	-1.095	down	9.842	-5.87939	0.000549096	0.0211452	0.0686606
Mfsd7b	1.1065	up	7.05575	5.87592	0.00055107	0.0211822	0.0648516
Glb1	1.064	up	7.47	5.87225	0.000553173	0.0212239	0.0608084
Fcna	1.844	up	4.914	5.86931	0.000554864	0.0212498	0.0575671
Sphk1	1.14517	up	4.62725	5.85834	0.00056122	0.0214146	0.0454773
Zfp524	-1.0695	down	5.57375	-5.85528	0.000563009	0.0214437	0.0420973
Abcc3	1.405	up	3.746	5.84644	0.000568208	0.0215475	0.0323391
1810032O08Rik	-1.024	down	5.329	-5.84493	0.000569101	0.0215475	0.0306724
Pak3	1.422	up	6.32	5.84419	0.000569545	0.0215475	0.0298452
Ndufb7	-1.0865	down	6.97375	-5.84365	0.000569864	0.0215475	0.0292504
Rps8	-1.041	down	11.9305	-5.83284	0.000576315	0.0216731	0.0172981
Scd2	-1.2035	down	6.93775	-5.82951	0.000578321	0.0216731	0.0136086
Dctd	-1.01	down	5.6155	-5.82941	0.000578378	0.0216731	0.0135046
Gss	-1.2395	down	8.09908	-5.82694	0.000579875	0.0216902	0.0107596
Ankrd46	-1.301	down	6.635	-5.82448	0.000581361	0.0217069	0.00804204
Rasl11b	-1.4555	down	9.447	-5.81481	0.000587259	0.021888	-0.00267511
Bhlhb2	1.4185	up	7.29275	5.80648	0.000592396	0.0219961	-0.0119237
Cercam	1.3595	up	5.76825	5.80499	0.000593322	0.0219961	-0.0135825
Trpt1	-1.02267	down	5.4935	-5.80052	0.000596104	0.0220601	-0.0185495
LOC668706	-1.0055	down	10.5333	-5.78984	0.000602802	0.0222035	-0.030417
D930028F11Rik	1.4435	up	6.16175	5.78756	0.000604244	0.0222035	-0.0329545
2022-03-02	-1.21275	down	6.78113	-5.78753	0.000604266	0.0222035	-0.0329922
Mrpl24	-1.338	down	6.8045	-5.78369	0.000606701	0.0222035	-0.0372635
Bcl3	1.0195	up	4.66375	5.78303	0.000607121	0.0222035	-0.0379993
Cyba	3.5155	up	7.35475	5.77812	0.000610259	0.0222035	-0.0434743
AW146242	1.947	up	5.1395	5.77811	0.000610264	0.0222035	-0.0434823
Rchy1	-1.14925	down	4.93837	-5.77768	0.000610538	0.0222035	-0.0439591
Itpr1	1.046	up	9.566	5.77223	0.000614043	0.0222035	-0.0500397
Zcrb1	-1.021	down	9.915	-5.77214	0.000614101	0.0222035	-0.0501406
Hmgn2	-1.406	down	8.979	-5.77094	0.000614872	0.0222035	-0.0514733
Eif2s2	-1.11	down	7.22325	-5.75846	0.000622993	0.0224203	-0.0654092
Hras1	-1.172	down	7.5005	-5.75841	0.000623025	0.0224203	-0.0654642
Rnf213	1.0585	up	6.52175	5.75173	0.000627414	0.0225394	-0.0729204
Nudc-ps1	-1.0825	down	6.13875	-5.74769	0.000630092	0.0225541	-0.0774448
Tlr2	1.266	up	6.4065	5.74545	0.000631576	0.0225541	-0.0799442
Plcg2	1.1675	up	5.05825	5.74439	0.000632286	0.0225541	-0.081137
Tprgl	-1.00475	down	7.30262	-5.74319	0.000633086	0.0225541	-0.0824812
LOC100044411	1.6445	up	4.51825	5.74298	0.000633227	0.0225541	-0.0827179
Chpt1	-1.13383	down	6.47808	-5.73515	0.00063847	0.0227021	-0.0914765
Aplp2	1.1715	up	11.5742	5.72832	0.000643092	0.0228276	-0.0991405
Plekha2	1.2855	up	7.52675	5.7262	0.00064453	0.0228398	-0.101512
Csn3	2.8015	up	5.29975	5.72127	0.000647896	0.0229201	-0.107047
Nosip	-1.12367	down	5.05317	-5.71759	0.000650417	0.0229455	-0.111172
Atp5l	-1.0235	down	10.591	-5.71542	0.00065191	0.0229455	-0.113609
LOC100046853	-1.2105	down	11.2097	-5.7033	0.000660323	0.0232025	-0.127233
Rwdd1	-1.0295	down	7.44675	-5.69078	0.000669143	0.0234729	-0.141331
Nucb1	1.02025	up	7.18687	5.68273	0.00067488	0.023582	-0.150404
Ebp	1.1945	up	6.46375	5.67881	0.000677688	0.023582	-0.154815
Gfap	1.0115	up	4.56575	5.67789	0.000678353	0.023582	-0.155857
Phlda1	1.5055	up	5.89375	5.67263	0.000682156	0.023621	-0.161798
Cox5b	-1.0435	down	7.43625	-5.67188	0.0006827	0.023621	-0.162646
LOC675985	-1.35	down	4.634	-5.6701	0.000683992	0.023621	-0.164655
Alk	1.3285	up	4.89925	5.6621	0.000689833	0.0237203	-0.173691
Mapkapk3	1.336	up	4.648	5.65967	0.00069162	0.0237426	-0.176441
Fis1	-1.02675	down	9.59137	-5.65555	0.000694662	0.0238005	-0.181105
Cox6a2	1.2695	up	4.38775	5.64539	0.000702215	0.0239487	-0.192598
Ube1l	1.009	up	5.6985	5.64381	0.000703399	0.02395	-0.194388
Dgkg	1.394	up	8.1975	5.64167	0.000705006	0.023964	-0.196815
Axud1	1.128	up	4.514	5.63641	0.000708975	0.0240223	-0.202781
H2-T23	1.965	up	5.498	5.6327	0.00071179	0.024049	-0.206994
Cpne8	1.15	up	4.6195	5.63044	0.000713507	0.0240587	-0.209554
Emp2	-1.1105	down	8.03125	-5.62453	0.00071803	0.0241332	-0.216271
Supt4h1	-1.173	down	6.5515	-5.61938	0.000721992	0.0241358	-0.22212
Sptlc1	1.137	up	7.7735	5.61857	0.000722615	0.0241358	-0.223036
Gbp2	1.06183	up	4.80142	5.61842	0.000722734	0.0241358	-0.223211
Pik3r3	1.011	up	7.08625	5.61544	0.000725039	0.0241653	-0.226597
LOC100048020	-1.3995	down	4.69675	-5.61182	0.000727849	0.0241906	-0.230709
Pip5kl1	-1.266	down	6.784	-5.60819	0.000730683	0.0242461	-0.23484
EG629595	-1.0035	down	11.6013	-5.59689	0.00073959	0.0245027	-0.24772
LOC665181	-1.0735	down	6.78675	-5.58982	0.000745215	0.02465	-0.255775
H2afv	-1.2885	down	6.95525	-5.58821	0.000746503	0.0246535	-0.257611
LOC100047935	-1.1285	down	10.6348	-5.58603	0.00074825	0.0246722	-0.260096
Pla2g15	1.705	up	8.266	5.58413	0.000749786	0.0246838	-0.262275
620807	-1.402	down	4.2125	-5.58173	0.000751716	0.0247068	-0.265009
2700094K13Rik	-1.174	down	6.8505	-5.57917	0.000753786	0.0247068	-0.267932
Rpl35	-1.0485	down	12.3912	-5.57858	0.000754262	0.0247068	-0.268603
P2rx4	1.24825	up	5.54312	5.5774	0.00075522	0.0247068	-0.269953
Wdsub1	-1.105	down	5.4775	-5.57318	0.000758658	0.0247805	-0.274782
Rhbdl1	-1.074	down	5.243	-5.57022	0.000761074	0.0247938	-0.278163
EG333830	-1.3265	down	5.43625	-5.56977	0.000761443	0.0247938	-0.278678
Glt25d2	-1.118	down	5.37275	-5.56652	0.000764112	0.024842	-0.282399
H2-K1	1.04875	up	4.59987	5.56152	0.000768235	0.0248681	-0.28812
Csrp1	-1.2275	down	8.24025	-5.55868	0.000770591	0.0248681	-0.291375
Gpx1	1.0745	up	12.0437	5.55767	0.000771428	0.0248681	-0.29253
Sirt2	-1.157	down	6.899	-5.55689	0.000772072	0.0248681	-0.293417
Ufc1	-1.079	down	8.797	-5.55686	0.000772102	0.0248681	-0.293459
Nrm	1.1105	up	5.71575	5.54518	0.000781883	0.0251069	-0.306844
Gpn2	-1.01	down	5.402	-5.51714	0.00080594	0.0256902	-0.339068
Eno3	-1.617	down	8.4845	-5.50784	0.000814092	0.0258127	-0.349771
Tom1l1	-1.232	down	5.2995	-5.50682	0.000814996	0.0258127	-0.350951
Hdac11	-1.1105	down	6.38475	-5.50308	0.000818312	0.0258393	-0.35527
Sh3bp2	1.1635	up	6.20325	5.49059	0.000829472	0.0260729	-0.369677
Cfdp1	-1.027	down	6.7175	-5.47175	0.000846641	0.0264934	-0.391467
Tomm40l	-1.04325	down	6.88687	-5.46939	0.000848815	0.0265217	-0.394195
Rnase4	2.817	up	5.3335	5.46212	0.000855566	0.0266528	-0.402621
Stbd1	1.213	up	4.976	5.45756	0.000859823	0.0267314	-0.407901
ORF9	-1.213	down	5.49183	-5.45532	0.00086193	0.0267314	-0.410504
Wfs1	1.341	up	6.183	5.45156	0.000865469	0.0268013	-0.414863
Slc25a45	1.6205	up	4.95325	5.44834	0.000868519	0.0268559	-0.418605
AI451557	1.2365	up	5.21125	5.44385	0.000872787	0.026948	-0.423819
D230044M03Rik	-1.5725	down	6.37675	-5.43952	0.000876924	0.0270357	-0.428849
Cdr2	1.5345	up	5.73075	5.43264	0.000883541	0.0271995	-0.436846
Clpp	-1.0455	down	7.60375	-5.41529	0.000900483	0.0275989	-0.457052
Eif3h	-1.105	down	4.7885	-5.40236	0.000913341	0.0278703	-0.472136
Lrig3	1.0805	up	8.16575	5.37967	0.000936405	0.0284079	-0.49867
LOC100044439	1.6905	up	4.95825	5.36334	0.000953405	0.0287545	-0.517813
Tspo	1.004	up	8.00083	5.36307	0.000953694	0.0287545	-0.518135
Anxa3	-2.37625	down	9.98713	-5.3613	0.000955554	0.0287545	-0.520208
Ifitm1	1.6605	up	5.16045	5.36079	0.000956095	0.0287545	-0.52081
Eif3k	-1.3685	down	7.26075	-5.34809	0.000969587	0.0289834	-0.535722
Gpx7	1.183	up	4.6245	5.33863	0.00097978	0.0291726	-0.54685
Psap	1.7635	up	11.3458	5.3345	0.00098427	0.0292645	-0.551715
Khk	-1.13	down	5.99125	-5.31761	0.00100286	0.0296064	-0.571627
Slc13a4	3.3475	up	5.61325	5.30876	0.00101275	0.0297482	-0.582071
LOC100047645	-1.025	down	4.888	-5.30822	0.00101337	0.0297482	-0.582715
Wnt7a	-1.608	down	9.092	-5.30335	0.00101886	0.0298674	-0.588467
Slc25a38	-1.1995	down	7.20442	-5.29967	0.00102303	0.0299477	-0.592819
Gjb4	1.2875	up	4.28225	5.29687	0.00102621	0.0299568	-0.596124
Cacna2d1	1.8985	up	5.16425	5.29187	0.00103194	0.0300819	-0.602045
Nme3	-1.0565	down	7.01975	-5.27998	0.00104569	0.0303135	-0.616138
LOC100043919	-1.137	down	7.7285	-5.27208	0.00105493	0.0304966	-0.625498
C030030A07Rik	-1.332	down	7.36925	-5.26948	0.001058	0.0305009	-0.628592
1700029G01Rik	-1.0745	down	5.55225	-5.26002	0.00106923	0.0306974	-0.639828
Tle6	1.041	up	4.9665	5.25482	0.00107545	0.0307697	-0.646005
Crtap	1.044	up	7.18075	5.25422	0.00107617	0.0307697	-0.646715
Atox1	1.0915	up	9.11625	5.25104	0.00108001	0.0308028	-0.650503
Mpnd	-1.1265	down	8.61125	-5.247	0.00108489	0.0308634	-0.655307
Spry3	-1.767	down	6.6685	-5.24662	0.00108536	0.0308634	-0.655768
Trp53inp2	1.336	up	5.963	5.23691	0.00109721	0.0310313	-0.667327
Wnk2	-1.024	down	4.702	-5.23098	0.00110453	0.0311118	-0.674403
C1qa	2.077	up	4.5945	5.22641	0.0011102	0.0312092	-0.679851
Pdcd2	-1.447	down	6.736	-5.21577	0.00112353	0.0314348	-0.692554
Rgs8	-1.0995	down	7.04625	-5.20303	0.00113973	0.0316758	-0.707794
Slc2a3	1.684	up	4.7445	5.18698	0.0011605	0.0320821	-0.727019
LOC632230	-1.1295	down	10.0407	-5.17704	0.00117359	0.0322728	-0.738952
Ccdc82	-1.063	down	5.009	-5.16103	0.00119499	0.0327321	-0.758195
Fn1	1.34937	up	4.35306	5.15879	0.00119802	0.0327721	-0.760889
Slc6a9	2.6755	up	5.66675	5.14323	0.0012193	0.033267	-0.779634
Flrt3	1.282	up	6.1875	5.13349	0.00123284	0.0335486	-0.791386
Tuba1a	-1.077	down	10.325	-5.12658	0.00124254	0.0336518	-0.799728
Rps6	-1.26	down	11.8175	-5.12112	0.00125025	0.0337617	-0.806321
Stard6	-1.099	down	5.259	-5.12104	0.00125037	0.0337617	-0.806423
Gper	1.083	up	4.801	5.11651	0.00125682	0.0338528	-0.811898
LOC667776	-1.073	down	4.6505	-5.11639	0.00125699	0.0338528	-0.812042
Snhg11	2.4915	up	5.63625	5.09593	0.00128659	0.0344077	-0.836821
Cul1	-1.1435	down	6.53225	-5.09532	0.00128749	0.0344077	-0.837561
4930544G21Rik	1.477	up	5.2475	5.07969	0.00131064	0.0348924	-0.856537
Spsb1	1.065	up	7.2475	5.07724	0.00131432	0.0349458	-0.859522
Bag3	1.61	up	8.8965	5.07047	0.00132451	0.035172	-0.867747
Actg2	1.4745	up	4.12625	5.05989	0.00134063	0.035452	-0.880624
Sema3a	-1.0285	down	5.62325	-5.05708	0.00134496	0.035452	-0.884055
Fkbp10	1.239	up	5.935	5.05696	0.00134514	0.035452	-0.884202
2310046O06Rik	-1.142	down	4.9545	-5.05166	0.00135333	0.035477	-0.890663
Rgs4	-1.4195	down	9.16775	-5.05146	0.00135363	0.035477	-0.890902
LOC100043126	-1.433	down	6.3665	-5.04819	0.00135871	0.0355375	-0.894885
Mxra8	1.1915	up	7.186	5.02683	0.00139243	0.0361926	-0.920984
LOC269859	-1.2455	down	5.13025	-5.02074	0.0014022	0.0364013	-0.92843
Timp2	1.1315	up	10.4183	5.01617	0.00140958	0.036457	-0.934021
Ear2	1.42088	up	4.54631	5.01617	0.00140958	0.036457	-0.934023
Lrp11	1.0395	up	5.05025	5.01004	0.00141957	0.0366698	-0.941537
Churc1	-1.0125	down	7.39525	-5.00787	0.00142311	0.0367158	-0.944191
4833418A01Rik	-1.228	down	5.018	-5.00216	0.00143251	0.0368966	-0.951202
Tmem166	-1.1375	down	4.36075	-5.00132	0.00143389	0.0368966	-0.952225
LOC100043192	-1.499	down	9.549	-5.0004	0.00143542	0.0368966	-0.953361
Cybrd1	-1.0465	down	4.24925	-4.99909	0.00143758	0.0369068	-0.954966
Capg	1.1985	up	5.269	4.99361	0.00144669	0.0369961	-0.961688
Parp14	1.0075	up	4.1835	4.99298	0.00144775	0.0369961	-0.962469
1200002N14Rik	1.2395	up	4.11925	4.97714	0.00147446	0.0374846	-0.981931
LOC668492	-1.4405	down	7.88225	-4.97476	0.00147853	0.0375424	-0.984866
1190005I06Rik	-1.052	down	6.335	-4.96934	0.00148782	0.0377122	-0.99154
Nicn1	-1.01175	down	6.67438	-4.96527	0.00149485	0.0377729	-0.996552
Cd276	1.073	up	5.6205	4.95673	0.0015097	0.0379629	-1.00708
Cd52	3.096	up	5.8105	4.95504	0.00151265	0.0379629	-1.00916
Lmo4	1.016	up	8.635	4.95469	0.00151328	0.0379629	-1.0096
Dlg3	-1.0175	down	7.28025	-4.94877	0.00152369	0.0381782	-1.0169
EG434280	-1.8475	down	8.88025	-4.94309	0.00153377	0.0383387	-1.02392
LOC100048445	-1.0405	down	11.5887	-4.93599	0.00154646	0.0385635	-1.03269
Atf3	1.191	up	4.1185	4.93488	0.00154846	0.0385675	-1.03407
Serinc3	1.071	up	5.9885	4.91806	0.00157904	0.0390494	-1.05489
Cybasc3	1.0105	up	5.44275	4.90756	0.00159846	0.039297	-1.06791
Mrpl53	-1.0265	down	10.4473	-4.89542	0.00162127	0.0396776	-1.08299
Stra6	1.463	up	4.4725	4.89515	0.00162178	0.0396776	-1.08333
Gm2a	1.664	up	8.864	4.88323	0.00164451	0.0399375	-1.09815
LOC665281	-1.3135	down	8.54825	-4.87647	0.00165757	0.0400472	-1.10657
Lamp1	1.263	up	10.0375	4.87413	0.00166212	0.040106	-1.10948
Dci	-1.1085	down	6.93025	-4.87256	0.00166517	0.0401332	-1.11144
Igfbp3	1.18375	up	4.66638	4.86458	0.0016808	0.0403701	-1.12138
Ppp1r12a	1.0435	up	5.62575	4.85905	0.00169174	0.0405396	-1.12829
Card11	-1.2085	down	5.03325	-4.84782	0.00171417	0.0408358	-1.14231
Rdh5	1.9515	up	6.20325	4.83799	0.00173409	0.0410361	-1.15461
3010026O09Rik	-1.0485	down	6.26675	-4.83182	0.00174671	0.0412529	-1.16234
LOC434127	-1.13	down	5.3245	-4.81909	0.00177309	0.0415719	-1.17829
Col12a1	1.2305	up	4.39525	4.81834	0.00177465	0.0415719	-1.17923
Ms4a6d	1.967	up	4.76225	4.80469	0.00180344	0.041948	-1.19636
Pcdh17	1.253	up	5.475	4.79722	0.00181941	0.0422411	-1.20575
Nrp1	1.60025	up	4.93938	4.78967	0.00183573	0.0425254	-1.21525
Tceb1	-1.004	down	6.4085	-4.7756	0.00186653	0.0429529	-1.23297
Pfkfb4	1.1505	up	5.44325	4.7678	0.00188387	0.0432565	-1.24281
Bcs1l	-1.268	down	6.4445	-4.76601	0.00188788	0.0433009	-1.24507
Map4k3	-1.063	down	7.847	-4.76364	0.0018932	0.0433751	-1.24807
2810406K13Rik	-1.267	down	4.8025	-4.75948	0.00190257	0.0434468	-1.25332
Btk	1.105	up	4.1545	4.73394	0.00196119	0.0444934	-1.28563
Gcg	2.8965	up	6.06925	4.73137	0.0019672	0.0445329	-1.28888
EG626367	-1.7555	down	6.44075	-4.72792	0.0019753	0.0446317	-1.29326
Lrg1	1.2695	up	4.27625	4.67912	0.0020939	0.046444	-1.35532
AI467606	1.2745	up	4.76825	4.6764	0.00210074	0.0465213	-1.35879
Kcne4	-1.038	down	4.274	-4.65919	0.00214458	0.0472169	-1.38077
LOC100047998	-1.0485	down	9.80775	-4.64761	0.00217463	0.0478282	-1.39558
B4galnt1	1.482	up	4.2335	4.64122	0.00219143	0.0478948	-1.40377
Rnaseh2b	-1.1225	down	7.96675	-4.62986	0.0022216	0.0483517	-1.41832
EG434758	-1.028	down	4.1855	-4.61723	0.00225574	0.0488907	-1.43455
LOC100039751	-1.2035	down	8.53775	-4.60365	0.00229305	0.0493085	-1.45201
Cyth4	1.78725	up	5.39612	4.6007	0.00230123	0.0494149	-1.4558
EG666756	-1.043	down	7.684	-4.59817	0.00230828	0.0494645	-1.45905
H2-M2	3.2205	up	5.43775	4.58693	0.00233993	0.0498356	-1.47354
Nwd1	-1.017	down	5.663	-4.58386	0.00234865	0.0499705	-1.4775
